# Supplementary material for: Transcriptomic Landscape of Circulating Extracellular Vesicles in Heart Transplant Ischemia–Reperfusion
Source: Genes (Basel). 2023 Nov 18;14(11):2101. doi: 10.3390/genes14112101 (PMC10671425; doi:10.3390/genes14112101)
Supplement: Supplementary file 1 [file genes-14-02101-s001.zip]

Archive with 2 entries (2 files):
- Supplementary_tables_v2_final.xlsx
- SupplementaryFigures_final_v2.pdf
